# Supplementary material for: Optimized methods for extracting circulating small RNAs from long-term stored equine samples
Source: Acta Vet Scand. 2016 Jun 29;58:44. doi: 10.1186/s13028-016-0224-5 (PMC4928274; doi:10.1186/s13028-016-0224-5)
Supplement: Supplementary file 1 — Additional file 1. RNA extraction from serum. A table in XLSX format with RNA concentration and yield measured with Qubit, miRNA concentration and rRNA contamination measured with Bioanalyzer in samples used for pilot experiments during method optimization. Read numbers of the six samples sequenced are also given. [file 13028_2016_224_MOESM1_ESM.xlsx]

## Sheet: Sheet1
# All samples were extracted with miRNeasy serum/plasma kit (Qiagen)
# Second extraction: 600 μl RNase-free water was added to the remaining organic phase; further steps were performed as for the first extraction described by manufacturer
# Second elution: re-using the first eluate
# Increased serum volume: multiplication of 200 ml serum processed individually for the phase separation and then loaded sequentially on a single column
# The absorbance was measured using 200 ul of serum and VersaMax ELISA Microplate Reader (Molecular Devices) and SoftMax Pro software (version 3.1.2).
# The absorbance is given by subtraction of absorbance given for a sample and mean absorbance of empty wells
horse	time [hours]	serum [ml]	extraction	elution	elution volume [ul]	concentration QUBIT [ng/ul]	yield [ng]	Lysis buffer	rRNA contamination	miRNA in smallRNA	miRNA concentration BIOANALYZER [pg/μl]	RNA-seq library name	Number of reads	Haemolysis ABS 414nm	rna 100ul serum
1	1	1	1	1	20	6.32	113.76	Qiazol	NA	NA	NA	NA	NA	NA	11.376
1	1	1	1	2	18	5.94	95.04	Qiazol	0	0.71	404	NA	NA	NA	9.504
1	1	2	1	1	20	16.4	295.2	Qiazol	NA	NA	NA	NA	NA	NA	14.76
1	1	2	1	2	18	14.7	235.2	Qiazol	0.069	0.69	461	NA	NA	NA	11.76
1	1	1	2	1	20	not measurable	not measurable	Qiazol	NA	NA	NA	NA	NA	NA	not measurable
1	1	1	2	2	18	not measurable	not measurable	Qiazol	NA	NA	NA	NA	NA	NA	not measurable
1	24	1	1	1	22	8.46	169.2	Qiazol	NA	NA	NA	NA	NA	NA	16.92
1	24	1	1	2	20	8.94	160.92	Qiazol	0	0.92	559	PILOT_1	151078	0.257744	16.092
2	1	1	1	1	20	not measurable	not measurable	Qiazol	NA	NA	NA	NA	NA	NA	not measurable
2	1	1	2	1	20	not measurable	not measurable	Qiazol	NA	NA	NA	NA	NA	NA	not measurable
2	1	1	2	2	18	not measurable	not measurable	Qiazol	NA	NA	NA	NA	NA	NA	not measurable
2	1	1	1	2	18	4.2	67.2	Qiazol	0	0.64	752	NA	NA	NA	6.72
2	1	2	1	1	20	6	108	Qiazol	NA	NA	NA	NA	NA	NA	5.4
2	1	2	1	2	18	7.7	123.2	Qiazol	0	0.63	2059	PILOT_2	177986	1.18764	6.16
2	5	1	1	1	20	9.38	168.84	Qiazol	NA	NA	NA	NA	NA	NA	16.884
2	5	1	1	2	18	7.12	113.92	Qiazol	0	0.8	585	PILOT_3	101455	0.826544	11.392
2	5	1	1	1	20	5.92	106.56	Trizol	NA	NA	NA	NA	NA	NA	10.656
2	5	1	1	2	18	5	80	Trizol	0	0.75	588	NA	NA	NA	8
3	5	1	1	1	20	36.8	662.4	Qiazol	NA	NA	NA	NA	NA	NA	66.24
3	5	1	1	2	18	34.8	556.8	Qiazol	0.044	0.71	605	PILOT_4	161329	NA	55.68
3	5	1	1	1	20	21.2	381.6	Trizol	NA	NA	NA	NA	NA	NA	38.16
3	5	1	1	2	18	19.7	315.2	Trizol	0	0.73	776	PILOT_5	106044	NA	31.52
3	5	2	1	1	22	7.92	158.4	Trizol	NA		NA	NA	NA	NA	7.92
3	5	2	1	2	20	9.48	170.64	Trizol	0	0.69	1003	NA	NA	NA	8.532
3	24	1	1	1	20	32.6	586.8	Qiazol	NA	NA	NA	NA	NA	NA	58.68
3	24	1	1	2	18	16.9	270.4	Qiazol	0	0.55	521	PILOT_6	146691	0.386244	27.04
