# Supplementary material for: Optimized methods for extracting circulating small RNAs from long-term stored equine samples
Source: Acta Vet Scand. 2016 Jun 29;58:44. doi: 10.1186/s13028-016-0224-5 (PMC4928274; doi:10.1186/s13028-016-0224-5)
Supplement: Supplementary file 2 — Additional file 2. Serum RNA extraction results from 120 samples. A table in XLSX format with serum absorbances at 414 nm, serum volume used, sample collection year, and RNA concentrations obtained using the optimized procedures and measured with Qubit and Bioanalyzer. [file 13028_2016_224_MOESM2_ESM.xlsx]

## Sheet: Sheet1
# RNA from all samples was extracted with miRNeasy serum/plasma kt (Qiagen)
# Multiplications of 200 ul serum were processed individually for the phase separation and then loaded sequentially on a single column
# The absorbance was measured using 200ul of serum with VersaMax ELISA Microplate Reader and SoftMax Pro software (v. 3.1.2).
Sample_ID	concentration Qubit [ng/μl]	amount in 5 μl	miRNA in sRNA (Bioanalyzer)	miRNA concentration [ng/μl] (Bioanalyzer)	Sample volume [ml]	RNA / 100 μl sample [ng]	ABS 414nm	Year of sample collection
1	5	25	NA	NA	2	3.5	0.8789	2011
2	2.83333	14.1667	NA	NA	2	1.98333	0.7102	2011
3	2.88667	14.4333	NA	NA	2	2.02067	0.9623	2011
5	4.8	24	0.88	4.68	2	3.36	1.0846	2011
6	5.76	28.8	0.88	5.59	2	4.032	1.2899	2011
7	4.4	22	NA	NA	2	3.08	0.7992	2011
8	6.1	30.5	NA	NA	2	4.27	0.9349	2011
14	3	15	NA	NA	2	2.1	1.622	2011
15	5.08	25.4	NA	NA	2	3.556	1.0354	2011
16	4.2	21	0.87	2.71	2	2.94	1.3898	2011
17	3.19333	15.9667	NA	NA	2	2.23533	1.0754	2011
21	6.88	34.4	0.79	6.05	2	4.816	0.9688	2011
22	6.22	31.1	NA	NA	2	4.354	0.8598	2011
23	7.32	36.6	0.83	4.02	2	5.124	1.0129	2011
24	4.2	21	NA	NA	2	2.94	1.2028	2011
25	6.64	33.2	0.8	5.3	2	4.648	1.0219	2011
26	8.42	42.1	0.89	5.34	2	5.894	0.8827	2011
29	6.4	32	0.87	4.92	2	4.48	0.5892	2011
30	4.6	23	NA	NA	2	3.22	1.1307	2011
31	6.36	31.8	NA	NA	2	4.452	NA	2011
32	8.12	40.6	0.78	4.11	2	5.684	0.6347	2011
34	7.76	38.8	NA	NA	2	5.432	1.1063	2011
35	7.56	37.8	NA	NA	2	5.292	1.0941	2011
36	10.4	52	NA	NA	2	7.28	0.9942	2011
37	7.56	37.8	NA	NA	2	5.292	0.9101	2011
38	5.8	29	NA	NA	2	4.06	1.2857	2011
39	7.74	38.7	0.82	2.37	2	5.418	1.1335	2011
40	17.6	88	NA	NA	2	12.32	1.2483	2011
41	7.58	37.9	NA	NA	2	5.306	1.0549	2011
42	8.52	42.6	NA	NA	2	5.964	0.7562	2011
43	5.96	29.8	0.85	7.19	2	4.172	0.9526	2011
44	7.68	38.4	NA	NA	2	5.376	1.0658	2011
45	7.74	38.7	0.83	7.09	2	5.418	1.1454	2011
46	8.92	44.6	NA	NA	2	6.244	1.4915	2011
47	6.26	31.3	NA	NA	2	4.382	1.2053	2011
48	7.72	38.6	NA	NA	2	5.404	1.3233	2011
49	7.64	38.2	NA	NA	2	5.348	0.6693	2011
50	7.18	35.9	NA	NA	2	5.026	0.9744	2011
51	8.18	40.9	NA	NA	2	5.726	1.0878	2011
52	12.7	63.5	0.82	2.59	2	8.89	1.0056	2011
53	5.58	27.9	NA	NA	1.8	4.34	0.5302	2011
54	5.76	28.8	NA	NA	2	4.032	1.1262	2011
55	12.2	61	0.78	5.37	2	8.54	1.444	2011
56	4	20	NA	NA	2	2.8	1.1676	2011
58	7.06	35.3	0.81	2.26	2	4.942	0.9265	2011
59	6.64	33.2	0.79	2.04	2	4.648	0.7857	2011
61	5.94	29.7	NA	NA	2	4.158	0.9116	2011
63	5.38	26.9	NA	NA	2	3.766	0.8377	2011
64	5	25	NA	NA	2	3.5	0.7052	2011
66	2.51	12.55	NA	NA	2	1.757	1.0986	2011
67	9.72	48.6	NA	NA	2	6.804	0.9487	2011
68	6.1	30.5	NA	NA	2	4.27	1.2106	2011
69	10.5	52.5	NA	NA	2	7.35	0.7671	2011
70	13.1	65.5	0.89	8.91	2	9.17	0.7431	2011
71	4.8	24	NA	NA	2	3.36	0.7562	2011
74	5.38	26.9	NA	NA	2	3.766	2.3577	2011
76	7.04	35.2	NA	NA	2	4.928	1.7858	2011
77	6.68	33.4	NA	NA	2	4.676	1.0153	2011
78	12.4	62	0.75	2.18	2	8.68	0.9148	2011
79	6.46	32.3	NA	NA	2	4.522	1.0651	2011
81	5.12	25.6	0.76	2.09	2	3.584	0.9165	2011
83	6.38	31.9	NA	NA	2	4.466	0.9506	2011
84	8.6	43	NA	NA	2	6.02	0.8468	2011
85	14.9	74.5	NA	NA	2	10.43	2.4206	2011
86	12.8	64	NA	NA	2	8.96	1.4557	2011
91	7.92	39.6	0.78	2.25	2	5.544	0.709	2011
92	9.48	47.4	NA	NA	2	6.636	0.9497	2011
94	7.12	35.6	NA	NA	2	4.984	1.2479	2011
95	10.9	54.5	0.84	5.17	2	7.63	1.7289	2011
96	8.5	42.5	NA	NA	2	5.95	2.4727	2011
97	7.06	35.3	NA	NA	2	4.942	0.7772	2011
98	10.5	52.5	NA	NA	2	7.35	1.0691	2011
99	9.36	46.8	NA	NA	2	6.552	1.022	2011
100	7.9	39.5	NA	NA	2	5.53	0.8261	2011
101	6.78	33.9	NA	NA	2	4.746	1.1922	2011
103	6	30	NA	NA	2	4.2	0.7227	2011
104	9.02	45.1	0.69	4.15	2	6.314	1.3998	2011
110	4.2	21	NA	NA	2	2.94	NA	2011
111	10.5	52.5	NA	NA	2	7.35	4	2011
1013	3.12	15.6	NA	NA	2	2.184	0.9399	2015
1003	7.44	37.2	NA	NA	2	5.208	1.989	2015
1007	7.36	36.8	NA	NA	2	5.152	0.7758	2015
1027	10.9	54.5	0.83	4.02	2	7.63	2.0511	2015
1034	20.2	101	NA	NA	2	14.14	2.0471	2015
1821	25	125	NA	NA	2	17.5	1.025	2015
1591	3.09	15.45	NA	NA	2	2.163	1.19	2015
1592	24.8	124	0.67	1.28	2	17.36	1.439	2015
1593	8.18	40.9	NA	NA	2	5.726	1.235	2015
1594	14	70	0.58	1.16	2	9.8	0.752	2015
1595	15.5	77.5	NA	NA	2	10.85	0.942	2015
512	8.68	43.4	NA	NA	2	6.076	0.748	2014
551	6.3	31.5	NA	NA	1	8.82	0.8892	2014
569	438	2190	0.8	2.86	2	306.6	0.759	2015
514	13.1	65.5	NA	NA	2	9.17	0.842	2014
513	36.2	181	0.78	0.74	2	25.34	0.834	2014
580	2.1	10.5	0.72	0.45	2	1.47	0.854	2015
560	20.8	104	NA	NA	2	14.56	1.3	2014
562	27.2	136	NA	NA	1	38.08	NA	2014
566	195	975	NA	NA	2	136.5	1.354	2015
510	19.3	96.5	0.74	6.23	2	13.51	1.4	2014
549	14.9	74.5	NA	NA	1	20.86	NA	2014
533	18.5	92.5	NA	NA	2	12.95	0.76	2014
556	428	2140	NA	NA	2	299.6	4	2014
573	104	520	NA	NA	1	145.6	1.263	2015
565	29.2	146	NA	NA	2	20.44	1.14	2015
1460	25.8	129	0.81	2.12	2	18.06	1.222	2015
1562	9.12	45.6	NA	NA	1.6	7.98	1.34	2015
1492	48.8	244	0.76	1.5	2	34.16	0.763	2015
1458	20.4	102	NA	NA	2	14.28	0.631	2015
1586	19.9	99.5	NA	NA	2	13.93	0.693	2015
1531	20.2	101	NA	NA	2	14.14	0.506	2015
1478	30.6	153	NA	NA	2	21.42	0.84	2015
1490	30.2	151	NA	NA	2	21.14	0.732	2015
1466	15	75	NA	NA	2	10.5	0.844	2015
1559	39.8	199	0.69	0.4	0.8	69.65	NA	2015
1455	7.7	38.5	NA	NA	2	5.39	0.527	2015
1563	8.16	40.8	NA	NA	2	5.712	0.832	2015
1569	4.62	23.1	0.72	1.33	2	3.234	0.859	2015
1523	21.2	106	NA	NA	2	14.84	0.396	2015
1571	16.7	83.5	0.64	1.2	2	11.69	0.574	2015
