# Supplementary material for: Optimized methods for extracting circulating small RNAs from long-term stored equine samples
Source: Acta Vet Scand. 2016 Jun 29;58:44. doi: 10.1186/s13028-016-0224-5 (PMC4928274; doi:10.1186/s13028-016-0224-5)
Supplement: Supplementary file 3 — Additional file 3. RNA extraction from EDTA. A table in XLSX format with RNA concentration and yield measured with Qubit, miRNA concentration measured with Bioanalyzer, and RNA quality number (RQN) measured by Fragment Analyzer in samples used for pilot experiments during method optimization and with already optimized method. [file 13028_2016_224_MOESM3_ESM.xlsx]

## Sheet: Sheet1
# All the EDTA samples were gently thawed on ice. Then, 2.5 ml of blood was transferred into a PAXgene blood RNA tube and left overnight (16 hours) prior to ERNA extraction.
Horse_ID	Sample collection year	Storage time in -80°C	phase separation visible	RNA extraction kit	RNA concentration Qubit [ng/μl]	miRNA Qubit [ng/μl]	miRNA in sRNA Bioanalyzer	miRNA Concentration Bioanalyzer [pg/μl]	Used for RNA-seq library and sequenced	RQN (Fragment Analyzer)
1644	2004	11	no	PAXgene blood RNA	25.6	NA	NA	NA	no	5.1
1646	2010	5	yes	PAXgene blood RNA	53.8	NA	NA	NA	no	3.4
1666	2004	11	yes	PAXgene blood RNA	not measurable	NA	NA	NA	no	NA
1668	2010	5	yes	PAXgene blood RNA	10.4	NA	NA	NA	no	1
1593	2015	< 12 weeks	NA	PAXgene blood RNA	30.8	6.48	0.17	558.2	no	7.1
1594	2015	< 12 weeks	NA	PAXgene blood RNA	22.6	6.32	0.19	614.5	no	5.4
1644	2004	11	no	PAXgene blood miRNA	10.8	NA	0.51	111175	no	2.9
1646	2010	5	yes	PAXgene blood miRNA	145	NA	0.53	18341.8	no	1.7
1666	2004	11	yes	PAXgene blood miRNA	26.2	NA	0.65	20858.5	no	1.1
1668	2010	5	yes	PAXgene blood miRNA	127	NA	0.41	14932	no	1.9
1593	2015	< 12 weeks	NA	PAXgene blood miRNA	22.8	NA	0.58	3920.7	yes	4.3
1594	2015	< 12 weeks	NA	PAXgene blood miRNA	48.8	NA	NA	NA	yes	5.7
1013	2015	< 12 weeks	no	PAXgene blood miRNA	27.8	NA	0.38	2269.4	yes	6.9
1003	2015	< 12 weeks	no	PAXgene blood miRNA	98.8	NA	0.28	3029.6	yes	7.6
1007	2015	< 12 weeks	no	PAXgene blood miRNA	57.2	NA	NA	NA	yes	6.3
1027	2015	< 12 weeks	no	PAXgene blood miRNA	48.4	NA	0.33	7693.6	yes	3.3
1821	2015	< 12 weeks	no	PAXgene blood miRNA	74.4	NA	NA	NA	yes	6.7
1034	2015	< 12 weeks	no	PAXgene blood miRNA	96	NA	NA	NA	yes	6.7
1591	2015	< 12 weeks	no	PAXgene blood miRNA	31.4	NA	0.44	3326.3	yes	5.9
1592	2015	< 12 weeks	no	PAXgene blood miRNA	44.8	NA	NA	NA	yes	5
1595	2015	< 12 weeks	no	PAXgene blood miRNA	27.6	NA	0.49	4034.2	yes	5.1
1608	2004	11	yes	PAXgene blood miRNA	23.2	NA	0.41	2522.5	yes	1
1599	2004	11	yes	PAXgene blood miRNA	23.8	NA	NA	NA	yes	1
1670	2004	11	no	PAXgene blood miRNA	25.4	NA	0.58	2448.7	yes	NA
1678	2005	10	no	PAXgene blood miRNA	42.2	NA	NA	NA	yes	4
1677	2006	9	no	PAXgene blood miRNA	52	NA	0.26	513.5	yes	8.3
1655	2004	11	yes	PAXgene blood miRNA	22.2	NA	NA	NA	yes	1
1672	2004	11	yes	PAXgene blood miRNA	20.6	NA	NA	NA	yes	1
1673	2004	11	yes	PAXgene blood miRNA	59.6	NA	0.56	20590.6	yes	1.2
1660	2004	11	yes	PAXgene blood miRNA	14	NA	NA	NA	yes	1.1
1667	2004	11	no	PAXgene blood miRNA	53.6	NA	NA	NA	yes	2.2
